# Supplementary material for: SLC25A5 Suppresses Colorectal Cancer Growth and Metastasis Through Regulation of the EIF3A/PI3K/AKT Axis
Source: Int J Mol Sci. 2026 May 13;27(10):4334. doi: 10.3390/ijms27104334 (PMC13207500; doi:10.3390/ijms27104334)
Supplement: Supplementary file 1 [file ijms-27-04334-s001.zip]

Archive with 1 entries (1 files):
- ijms-4253356-supplementary.pdf
